# Supplementary material for: Cell-scale gene-expression measurements in Vibrio cholerae biofilms reveal spatiotemporal patterns underlying development
Source: bioRxiv. 2025 Jan 16:2024.07.17.603784. Originally published 2024 Jul 17. Preprint. [Version 2] doi: 10.1101/2024.07.17.603784 (PMC11275835; doi:10.1101/2024.07.17.603784)
Supplement: Supplement 3 — S1 Table. Strains used in this study. [file media-3.xlsx]

## Sheet: Sheet1
Strain Number	Genotype	Origin
BB_Vc416	Vibrio cholerae C6706; ∆vpsS ∆cqsR ∆Vc1807::KanR	Bridges et al., (2019)
GJ022	BB_Vc416; ∆Vc1807::pTac-mScarlet; ∆lacIZ::pTac-mNG	This work
BB_Vc813	BB_Vc416; ∆Vc1807::pBad-mNG	This work
BB_Vc403	BB_Vc416; ∆lacIZ::pqrr4-mNG ∆Vc1807::CmR	Bassler Lab Collection
BB_Vc806	BB_Vc416; ∆cqsS ∆luxS ∆lacIZ::pqrr4-mNG ∆Vc1807::SpcR	This work
BB_Vc807	BB_Vc416; luxO D61E ∆lacIZ::pqrr4-mNG ∆Vc1807::SpcR	This work
BB_Vc801	BB_Vc416; ∆hapR ∆Vc1807::SpcR	This work
BB_Vc804	BB_Vc416; luxO D61E ∆Vc1807::KanR	This work
BB_Vc811	BB_Vc416; luxO D61E vpvC W240R ∆Vc1807::KanR	This work
